# Supplementary material for: Network analysis of Alcohol, Smoking and Substance Involvement Screening Test (ASSIST) 3.1 items for non-medical use of alcohol, tobacco, cannabis, prescription sedatives, prescription stimulants, and prescription opioids
Source: Front Psychiatry. 2025 May 16;16:1541628. doi: 10.3389/fpsyt.2025.1541628 (PMC12122760; doi:10.3389/fpsyt.2025.1541628)
Supplement: Supplementary file 1 [file DataSheet1.zip]

Archive with 3 entries (3 files):
- Supplementary Table 1 and Supplementary Figures.docx
- Supplementary Table 2.xlsx
- Supplementary Table 3.xlsx
