# Supplementary material for: Network analysis of Alcohol, Smoking and Substance Involvement Screening Test (ASSIST) 3.1 items for non-medical use of alcohol, tobacco, cannabis, prescription sedatives, prescription stimulants, and prescription opioids
Source: Front Psychiatry. 2025 May 16;16:1541628. doi: 10.3389/fpsyt.2025.1541628 (PMC12122760; doi:10.3389/fpsyt.2025.1541628)
Supplement: Supplementary file 1 [file DataSheet1.zip › Supplementary Table 2.xlsx]

## Sheet: Alcohol
Lifetime use (n=2,959)
	Use	Craving	Problems	Interference	Concern	Control
Use	1.562	1.23129	0.237833	0.345809	0.30408	0.241486
Craving	1.23129	4.23346	0.666664	0.966127	0.809585	0.659531
Problems	0.237833	0.666664	1.92514	1.46132	0.951168	0.793665
Interference	0.345809	0.966127	1.46132	2.7596	1.2387	1.04304
Concern	0.30408	0.809585	0.951168	1.2387	2.29444	1.07639
Control	0.241486	0.659531	0.793665	1.04304	1.07639	1.75378
Current use (n=2692)
	Use	Craving	Problems	Interference	Concern	Control
Use	0.853505	0.814197	0.13138	0.221446	0.22722	0.189477
Craving	0.814197	4.17758	0.651591	0.96289	0.820363	0.672669
Problems	0.13138	0.651591	2.09656	1.58242	1.02942	0.86097
Interference	0.221446	0.96289	1.58242	3.00425	1.34194	1.13257
Concern	0.22722	0.820363	1.02942	1.34194	2.46381	1.15521
Control	0.189477	0.672669	0.86097	1.13257	1.15521	1.88892
Whole set (n=4,002)
	Use	Craving	Problems	Interference	Concern	Control
Use	2.68085	2.11524	0.405674	0.53609	0.487094	0.373734
Craving	2.11524	4.08124	0.674352	0.935691	0.80563	0.641726
Problems	0.405674	0.674352	1.4579	1.12262	0.742716	0.616168
Interference	0.53609	0.935691	1.12262	2.09174	0.963988	0.807009
Concern	0.487094	0.80563	0.742716	0.963988	1.74139	0.829339
Control	0.373734	0.641726	0.616168	0.807009	0.829339	1.32157

## Sheet: Tobacco
Lifetime use (n=1,992)
	Use	Craving	Problems	Interference	Concern	Control
Use	6.42091	5.36795	1.48444	1.43292	2.88885	2.06266
Craving	5.36795	6.31644	1.519	1.53189	3.03364	2.34612
Problems	1.48444	1.519	3.51314	2.53244	1.82596	1.46216
Interference	1.43292	1.53189	2.53244	4.26693	1.81684	1.54521
Concern	2.88885	3.03364	1.82596	1.81684	6.38103	2.79283
Control	2.06266	2.34612	1.46216	1.54521	2.79283	4.90526
Current use (n=1,211)
	Use	Craving	Problems	Interference	Concern	Control
Use	2.73994	1.99966	0.146186	0.0440467	1.16396	0.679867
Craving	1.99966	3.04194	0.494266	0.500308	1.59525	1.19666
Problems	0.146186	0.494266	5.10682	3.48804	1.95118	1.60944
Interference	0.0440467	0.500308	3.48804	6.33693	1.9282	1.74007
Concern	1.16396	1.59525	1.95118	1.9282	7.41926	2.79997
Control	0.679867	1.19666	1.60944	1.74007	2.79997	5.8638
Whole set (n=4,002)
	Use	Craving	Problems	Interference	Concern	Control
Use	5.03825	4.78384	1.27954	1.25799	2.80451	2.19503
Craving	4.78384	5.56483	1.37585	1.38695	3.0765	2.50701
Problems	1.27954	1.37585	1.90694	1.42012	1.30978	1.07054
Interference	1.25799	1.38695	1.42012	2.28446	1.30827	1.11446
Concern	2.80451	3.0765	1.30978	1.30827	4.1892	2.25651
Control	2.19503	2.50701	1.07054	1.11446	2.25651	3.18194

## Sheet: Cannabis
Lifetime use (n=988)
	Use	Craving	Problems	Interference	Concern	Control
Use	3.75814	3.05129	0.895766	1.71423	1.08394	1.12458
Craving	3.05129	4.74274	1.03403	1.97238	1.56336	1.64443
Problems	0.895766	1.03403	1.79481	1.77545	1.23439	1.20601
Interference	1.71423	1.97238	1.77545	3.50909	1.79331	1.80019
Concern	1.08394	1.56336	1.23439	1.79331	3.26794	1.69184
Control	1.12458	1.64443	1.20601	1.80019	1.69184	2.93181
Current use (n=480)
	Use	Craving	Problems	Interference	Concern	Control
Use	2.1611	1.92719	0.443024	1.1437	0.733299	0.971294
Craving	1.92719	4.71311	1.03511	2.1987	1.66307	1.91078
Problems	0.443024	1.03511	3.34582	3.05823	2.16657	2.14684
Interference	1.1437	2.1987	3.05823	6.2087	3.05334	3.13351
Concern	0.733299	1.66307	2.16657	3.05334	5.01654	2.65099
Control	0.971294	1.91078	2.14684	3.13351	2.65099	4.65955
Whole set (n=4,002)
	Use	Craving	Problems	Interference	Concern	Control
Use	1.4027	1.28342	0.340481	0.626372	0.50761	0.486933
Craving	1.28342	1.76215	0.38843	0.713622	0.653701	0.639438
Problems	0.340481	0.38843	0.472786	0.489113	0.364868	0.350152
Interference	0.626372	0.713622	0.489113	0.952715	0.545165	0.533725
Concern	0.50761	0.653701	0.364868	0.545165	0.927488	0.523174
Control	0.486933	0.639438	0.350152	0.533725	0.523174	0.815535

## Sheet: Sedatives
Lifetime use (n=730)
	Use	Craving	Problems	Interference	Concern	Control
Use	4.12749	2.42921	1.10631	1.51482	0.834111	1.43225
Craving	2.42921	4.79952	1.30163	1.71596	1.3498	1.69355
Problems	1.10631	1.30163	3.18192	2.5006	1.56039	1.40003
Interference	1.51482	1.71596	2.5006	4.8074	2.06203	2.07315
Concern	0.834111	1.3498	1.56039	2.06203	3.78152	2.0218
Control	1.43225	1.69355	1.40003	2.07315	2.0218	3.81331
Current use (n=467)
	Use	Craving	Problems	Interference	Concern	Control
Use	2.31893	1.05307	0.30161	0.54284	0.33333	0.75111
Craving	1.05307	4.54822	1.08751	1.47157	1.2131	1.55655
Problems	0.30161	1.08751	4.4842	3.28095	2.10552	1.67579
Interference	0.54284	1.47157	3.28095	6.71403	2.79687	2.5856
Concern	0.33333	1.2131	2.10552	2.79687	4.90393	2.68509
Control	0.75111	1.55655	1.67579	2.5856	2.68509	5.16951
Whole set (n=4,002)
	Use	Craving	Problems	Interference	Concern	Control
Use	1.45174	1.11841	0.443215	0.584917	0.426811	0.557038
Craving	1.11841	1.52721	0.47055	0.611015	0.511385	0.594536
Problems	0.443215	0.47055	0.663211	0.562302	0.379224	0.357342
Interference	0.584917	0.611015	0.562302	1.01231	0.497048	0.508452
Concern	0.426811	0.511385	0.379224	0.497048	0.79696	0.484676
Control	0.557038	0.594536	0.357342	0.508452	0.484676	0.820086

## Sheet: Prescription stimulants
Lifetime use (n=466)
	Use	Craving	Problems	Interference	Concern	Control
Use	3.903	2.56113	1.25115	1.82502	1.07839	1.01232
Craving	2.56113	4.11564	1.51259	1.96097	1.58711	1.47483
Problems	1.25115	1.51259	2.88617	2.45542	1.67613	1.31174
Interference	1.82502	1.96097	2.45542	4.64572	2.50975	1.80641
Concern	1.07839	1.58711	1.67613	2.50975	3.58625	1.71922
Control	1.01232	1.47483	1.31174	1.80641	1.71922	2.85492
Current use (n=218)
	Use	Craving	Problems	Interference	Concern	Control
Use	2.2031	1.2302	0.0586818	0.42261	0.356149	0.244789
Craving	1.2302	4.76914	1.42876	1.79117	1.86496	1.6477
Problems	0.0586818	1.42876	5.06838	3.77679	2.75965	1.99167
Interference	0.42261	1.79117	3.77679	7.98007	4.27126	2.78121
Concern	0.356149	1.86496	2.75965	4.27126	5.90082	2.7769
Control	0.244789	1.6477	1.99167	2.78121	2.7769	4.85976
Whole set (n=4,002)
	Use	Craving	Problems	Interference	Concern	Control
Use	0.713114	0.523145	0.255875	0.359041	0.261045	0.232326
Craving	0.523145	0.674254	0.271779	0.355581	0.30238	0.271047
Problems	0.255875	0.271779	0.382456	0.347918	0.252572	0.201265
Interference	0.359041	0.355581	0.347918	0.623127	0.368528	0.274872
Concern	0.261045	0.30238	0.252572	0.368528	0.487772	0.25978
Control	0.232326	0.271047	0.201265	0.274872	0.25978	0.382475

## Sheet: Prescription opioid painkillers
Lifetime use (n=400)
	Use	Craving	Problems	Interference	Concern	Control
Use	2.83633	2.18421	1.25	1.71742	0.9875	0.860677
Craving	2.18421	3.8797	1.31579	2.03133	1.66541	1.45865
Problems	1.25	1.31579	3.0401	2.64975	1.56955	1.27068
Interference	1.71742	2.03133	2.64975	5.00952	2.58205	1.86414
Concern	0.9875	1.66541	1.56955	2.58205	3.87829	1.61391
Control	0.860677	1.45865	1.27068	1.86414	1.61391	2.95128
Current use (n=213)
	Use	Craving	Problems	Interference	Concern	Control
Use	1.4732	1.18142	0.45489	0.645119	0.569227	0.482859
Craving	1.18142	4.1943	1.03807	1.86217	1.82507	1.60238
Problems	0.45489	1.03807	4.78993	3.71672	2.32095	1.83324
Interference	0.645119	1.86217	3.71672	7.69643	3.99655	2.74734
Concern	0.569227	1.82507	2.32095	3.99655	5.53561	2.52086
Control	0.482859	1.60238	1.83324	2.74734	2.52086	4.46452
Whole set (n=4,002)
	Use	Craving	Problems	Interference	Concern	Control
Use	0.492806	0.423993	0.227743	0.311811	0.217028	0.18067
Craving	0.423993	0.589364	0.232448	0.340585	0.282498	0.238596
Problems	0.227743	0.232448	0.353789	0.333252	0.214731	0.173284
Interference	0.311811	0.340585	0.333252	0.593652	0.336851	0.249386
Concern	0.217028	0.282498	0.214731	0.336851	0.453701	0.214498
Control	0.18067	0.238596	0.173284	0.249386	0.214498	0.337157
