# Supplementary material for: Network analysis of Alcohol, Smoking and Substance Involvement Screening Test (ASSIST) 3.1 items for non-medical use of alcohol, tobacco, cannabis, prescription sedatives, prescription stimulants, and prescription opioids
Source: Front Psychiatry. 2025 May 16;16:1541628. doi: 10.3389/fpsyt.2025.1541628 (PMC12122760; doi:10.3389/fpsyt.2025.1541628)
Supplement: Supplementary file 1 [file DataSheet1.zip › Supplementary Table 3.xlsx]

## Sheet: Supplementary Table 3
Supplementary Table 3. Results of Bayesian analysis for stability of network structure (edge presence or absence) and edge weights (partial correlation)
	Alcohol			Tobacco			Cannabis			Sedatives			Prescription stimulants			Prescription opioid painkillers
	partial correlation	95% HDI	status based on BF10	partial correlation	95% HDI	status based on BF10	partial correlation	95% HDI	status based on BF10	partial correlation	95% HDI	status based on BF10	partial correlation	95% HDI	status based on BF10	partial correlation	95% HDI	status based on BF10
Use-Craving	0.448	0.419, 0.477	inclusion (S)	0.788	0.771, 0.804	inclusion (S)	0.637	0.599, 0.673	inclusion (S)	0.445	0.384, 0.501	inclusion (S)	0.540	0.473, 0.603	inclusion (S)	0.566	0.494, 0.630	inclusion (S)
Use-Problems	0.002	-0.034, 0.039	exclusion (S)	0.050	0.007, 0.094	inconclusive	0.028	-0.036, 0.090	exclusion (M)	0.061	-0.011, 0.135	inconclusive	0.031	-0.06, 0.124	exclusion (M)	0.158	0.060, 0.256	inclusion (S)
Use-Interference	0.013	-0.023, 0.049	exclusion (S)	-0.007	-0.051, 0.037	exclusion (S)	0.166	0.106, 0.227	inclusion (S)	0.093	0.019, 0.165	inconclusive	0.182	0.091, 0.270	inclusion (S)	0.141	0.042, 0.239	inclusion (M)
Use-Concern	0.022	-0.013, 0.059	exclusion (M)	0.087	0.043, 0.131	inclusion (S)	-0.041	-0.104, 0.022	exclusion (M)	-0.093	-0.166, -0.021	inclusion (M)	-0.084	-0.177, 0.006	inconclusive	-0.099	-0.198, -0.0004	inconclusive
Use-Control	0.010	-0.026, 0.047	exclusion (S)	-0.023	-0.067, 0.022	exclusion (M)	-0.053	-0.116, 0.010	inconclusive	0.146	0.074, 0.217	inclusion (S)	-0.017	-0.108, 0.075	exclusion (M)	-0.063	-0.164, 0.036	inconclusive
Craving-Problems	0.031	-0.005, 0.067	exclusion (M)	0.008	-0.036, 0.052	exclusion (S)	-0.059	-0.121, 0.005	inconclusive	0.063	-0.010, 0.137	inconclusive	0.111	0.022, 0.201	inconclusive	-0.039	-0.139, 0.060	exclusion (M)
Craving-Interference	0.100	0.064, 0.135	inclusion (S)	0.035	-0.008, 0.079	exclusion (M)	0.089	0.027, 0.151	inclusion (M)	0.048	-0.027, 0.120	exclusion (M)	0	-0.093, 0.092	exclusion (M)	0.048	-0.054, 0.146	exclusion (M)
Craving-Concern	0.077	0.041, 0.113	inclusion (S)	0.115	0.071, 0.158	inclusion (S)	0.122	0.061, 0.185	inclusion (S)	0.096	0.023, 0.168	inclusion (M)	0.125	0.034, 0.215	inclusion (M)	0.184	0.089, 0.281	inclusion (S)
Craving-Control	0.061	0.025, 0.097	inclusion (S)	0.146	0.102, 0.188	inclusion (S)	0.178	0.117, 0.239	inclusion (S)	0.128	0.056, 0.200	inclusion (S)	0.175	0.085, 0.263	inclusion (S)	0.209	0.113, 0.305	inclusion (S)
Problems-Interference	0.486	0.457, 0.512	inclusion (S)	0.577	0.548, 0.607	inclusion (S)	0.522	0.475, 0.567	inclusion (S)	0.484	0.427, 0.540	inclusion (S)	0.446	0.371, 0.519	inclusion (S)	0.482	0.405, 0.558	inclusion (S)
Problems-Concern	0.143	0.108, 0.178	inclusion (S)	0.125	0.081, 0.168	inclusion (S)	0.167	0.105, 0.228	inclusion (S)	0.167	0.096, 0.238	inclusion (S)	0.115	0.024, 0.206	inclusion (M)	0.067	-0.031, 0.168	inconclusive
Problems-Control	0.120	0.084, 0.155	inclusion (S)	0.082	0.039, 0.126	inclusion (S)	0.162	0.100, 0.222	inclusion (S)	0.028	-0.045, 0.101	exclusion (M)	0.106	0.014, 0.196	inconclusive	0.118	0.017, 0.215	inconclusive
Interference-Concern	0.189	0.154, 0.223	inclusion (S)	0.064	0.020, 0.108	inclusion (M)	0.145	0.083, 0.206	inclusion (S)	0.171	0.010, 0.242	inclusion (S)	0.340	0.257, 0.420	inclusion (S)	0.330	0.240, 0.418	inclusion (S)
Interference-Control	0.175	0.141, 0.211	inclusion (S)	0.092	0.048, 0.135	inclusion (S)	0.181	0.120, 0.241	inclusion (S)	0.185	0.114, 0.256	inclusion (S)	0.119	0.027, 0.209	inclusion (M)	0.141	0.044, 0.238	inclusion (M)
Concern-Control	0.360	0.328, 0.391	inclusion (S)	0.319	0.279, 0.358	inclusion (S)	0.287	0.228, 0.344	inclusion (S)	0.357	0.292, 0.420	inclusion (S)	0.284	0.199, 0.369	inclusion (S)	0.210	0.115, 0.305	inclusion (S)
Number of edges conclusive for inclusion			10			10			11			10			9			9
Number of edges conclusive for exclusion			5			4			2			2			3			2
Number of inconclusive edges			0			1			2			3			3			4
NOTES
1) HDI = highest posterior density interval
2) BF10= Bayes Factor, where ≥3 but <10 is considered moderate evidence for inclusion, indicated by (M); ≥10 is considered strong evidence for inclusion, indicated by (S); ≤1/3 but >1/10 is considered weak evidence for exclusion, indicated by (M); ≤1/10 is considered strong evidence for exclusion, indicated by (S), and values between 1/3 and 3 are considered inconclusive.
3) Cells highlighted in yellow indicate that those edges were excluded in Bayesian analysis but included in regularization analysis
4) Cells highlighted in blue indicate that those edges were inconclusive in Bayesian analysis but included in regularization analysis
5) Cells highlighted in green indicate that those edges were inconclusive in Bayesian analysis but excluded in regularization analysis
